# Supplementary material for: Exploring facilitators and barriers of the sustainable acceptance of e-health system solutions in Ethiopia: A systematic review
Source: PLoS One. 2023 Aug 10;18(8):e0287991. doi: 10.1371/journal.pone.0287991 (PMC10414679; doi:10.1371/journal.pone.0287991)
Supplement: S1 Data — (XLSX) [file pone.0287991.s003.xlsx]

## Sheet: Sheet1
Author	Year of publication	Types of research	Study design	Study population	Sample size	Sampling techniquie	Method of datacollection	Quality score	Associated factors
Ahmed. et al	2019	Mixed	Institutional based cross-sectional	Healthcare proffesionals	420	Simple random	Self administerd questionier	8	Performance expectancy
									Social influence
									Facilitating condition
									Effort expectancy
									Computer literacy
Shiferaw.et al	2018	Quantitative	Institutional based cross-sectional	Healthcare proffesionals	405	Simple random	Self administerd questionier	7	Performance expectancy
									Social influence
									Effort expectancy
Kalayou. et al	2018	Quantitative	institutional based cross-sectional	healthcare proffesionals	384	Simple random	Self administerd questionier	9	Performance expectancy
									Effort expectancy
									Facilitating condition/technical infrustructure
									Attitude
Walle. et al	2022	Quantitative	institutional based cross-sectional	DM Patients	883	Systematic simple random	Interview	9	Performance expectancy
									Effort expectancy
									Facilitating Condition
									Habit
Shiferaw. et al	2020	Quantitative	institutional based cross-sectional	healthcare proffesionals	319	Simple random	Self administerd questionier	8	Attitude
									Effort expexctancy
Mekonnen ZA. et al	2018	Quantitative	Institutional based cross-sectional	Women	456	Simple random	Interview	9	Age
									Educational ststus
									Duration of mobile usage
									Performance expectancy
									Effort expectancy
Hunde. et al	2022	Quantitative	institutional based cross-sectional	Students	637	Stratified	Self administerd questionier	9	Effort expectancy
									Facilitating condition
									percieved enjoymentr
kiflie.eta al	2010	Quantitative	institutional based cross-sectional	healthcare proffesionals	144	Survey	Self administerd questionier	7	performance expectancy
									Social influence
Bramo et al	2022	Qualitative	ethnographic	Healthcare proffesionals	38	Purposive	Observation and indepth interview	9	Facilitating condition
									Performance expectancy
									Effort expectancy
									Social influence
									Organizational culture
Walle. et al	2023	Quantitative	institutional based cross-sectional	Healthcare proffesionals	610	Simple random	Self administerd questionier	9	Perceived ease of use
									Perceived usefulness
									Attitude
